# Supplementary material for: The mediating role of sleep quality in the association between urinary incontinence and depressive symptoms: A study with older Korean Americans Living in Subsidized Senior Housing
Source: PLoS One. 2026 Jul 30;21(7):e0354131. doi: 10.1371/journal.pone.0354131 (PMC13422856; doi:10.1371/journal.pone.0354131)
Supplement: S1 File — (XLSX) [file pone.0354131.s001.xlsx]

## Sheet: Sheet1
ui_binary	sleep	dep	age	female	married	college	howlong	chronic_total
1	2	9	86	1	0	0	46	2
0	4	0	71	0	0	1	40	2
1	3	11	73	0	1	0	40	1
0	3	0	71	0	0	0	43	1
0	3	3	77	1	1	1	18	2
0	3	5	82	1	1	1	30	1
1	3	0	81	0	1	1	33	2
0	1	20	71	0	1	0	15	3
0	4	0	68	1	1	1	22	1
1	2	9	82	1	0	0	50	2
1	2	9	74	1	1	1	13	1
1	1	13	80	1	1	0	19	6
0	3	4	75	1	1	0	43	2
1	1	4	90	1	0	0	30	1
0	2	6	83	1	0	0	43	1
1	2	9	80	0	0	1	40	0
1	3	2	84	0	1	1	50	1
0	1	6	88	1	1	0	40	4
0	3	0	70	0	1	1	31	1
0	4	13	89	1	0	0	20	2
0	5	5	79	0	0	0	45	0
1	1	12	78	0	1	0	32	0
0	4	5	81	1	1	1	58	0
1	4	3	76	1	0	0	37	3
0	2	2	84	1	1	0	32	1
1	4	1	79	1	0	0	53	3
0	4	2	88	0	1	0	13	1
1	3	3	70	1	1	0	33	1
0	3	0	78	1	1	0	33	2
0	4	0	82	0	1	0	15	1
1	2	10	84	0	0	1	25	1
1	1	10	77	0	0	0	42	1
1	1	9	77	1	1	0	16	2
1	3	1	79	1	0	0	41	2
1	2	4	69	1	0	0	18	0
1	2	8	78	1	0	0	41	3
1	4	0	80	0	1	1	45	2
1	2	4	85	0	1	0	43	2
1	2	8	88	1	0	0	30	4
0	1	9	87	1	0	0	37	2
1	4	6	85	1	0	0	45	2
0	5	2	89	1	1	0	32	2
1	2	7	74	1	1	0	31	3
1	2	9	82	1	1	0	20	2
0	3	4	79	0	1	1	24	1
0	2	9	96	0	0	1	35	1
1	1	15	80	1	0	1	20	1
1	2	7	83	1	0	0	30	3
0	4	0	80	1	0	1	40	1
1	3	9	68	1	0	1	37	4
1	3	11	91	1	0	0	39	2
0	3	4	83	1	0	0	39	2
1	1	13	98	1	0	0	29	4
1	1	6	89	1	0	0	20	4
0	2	7	82	0	1	1	13	2
0	2	10	77	0	1	1	36	5
0	3	1	73	1	0	0	35	1
1	2	4	75	1	0	0	45	2
1	1	13	95	1	1	0	38	3
1	3	1	89	0	1	1	41	1
0	3	2	69	1	0	0	25	0
0	4	3	78	0	0	1	23	3
0	3	0	77	0	1	1	33	2
0	4	3	78	1	0	0	35	1
1	5	12	82	1	0	0	48	1
1	2	2	80	1	1	0	29	2
1	3	1	76	1	0	0	45	2
0	1	10	81	0	0	1	34	1
0	3	6	71	1	0	0	41	2
0	2	9	74	1	0	0	22	1
0	1	8	73	1	1	0	32	1
1	2	14	98	0	1	1	38	3
1	3	5	85	0	1	0	34	0
1	2	9	75	0	1	0	63	5
1	3	8	80	1	0	0	6	3
0	5	12	82	1	0	0	35	3
1	4	16	70	0	0	1	25	1
1	2	7	77	1	0	1	18	2
0	4	1	81	1	0	1	36	2
0	4	2	70	1	0	1	44	2
0	1	0	85	0	0	1	30	0
1	5	2	84	1	0	0	20	1
0	3	1	86	0	1	0	26	1
1	2	4	89	1	1	1	35	2
0	4	7	78	1	0	1	40	1
1	1	13	102	0	0	1	53	2
0	1	7	78	1	1	0	23	2
0	3	2	81	1	0	1	50	2
0	2	6	93	1	0	0	30	1
1	1	16	82	1	0	1	11	3
1	4	6	77	1	0	0	43	4
0	3	3	77	1	1	0	38	2
1	5	0	87	1	0	0	40	0
1	2	12	85	1	1	0	30	3
0	3	0	77	1	0	0	37	2
0	2	7	71	1	1	0	26	2
1	1	1	82	0	0	1	31	2
1	4	3	88	1	0	0	41	0
1	2	4	84	0	1	1	29	3
1	4	5	76	0	1	1	26	2
0	3	10	75	1	0	0	28	4
1	2	12	82	1	1	0	41	2
0	3	0	88	1	0	1	42	3
0	3	2	86	1	1	0	41	0
1	3	4	75	1	1	1	37	1
0	1	9	79	0	1	1	23	2
0	2	3	81	1	0	0	34	3
1	2	3	87	1	0	0	36	1
0	1	8	76	1	0	0	43	2
1	4	6	74	1	0	1	38	2
1	2	9	81	1	0	0	59	4
1	4	3	72	0	1	0	45	2
1	1	12	79	1	0	0	34	1
1	1	0	65	1	1	0	45	1
1	4	3	76	1	0	1	28	3
1	1	13	80	1	0	0	3	3
0	3	6	79	1	1	1	48	1
1	2	7	87	0	0	1	35	1
1	1	8	68	0	0	0	19	1
1	2	19	65	1	0	1	20	2
0	5	1	80	1	1	1	43	1
0	2	8	68	1	0	0	40	4
1	2	5	81	1	0	0	32	1
0	3	2	69	1	1	1	40	2
0	4	3	77	1	1	0	47	0
1	4	12	84	0	0	0	42	2
1	1	15	83	1	0	0	34	4
1	2	10	74	1	1	0	35	1
1	3	7	83	1	0	0	28	3
1	2	14	86	1	0	0	12	4
0	4	0	83	1	0	0	30	1
1	1	18	87	1	0	0	30	2
1	1	10	83	1	0	0	42	1
0	2	3	79	0	1	1	53	1
0	3	0	75	1	0	1	27	1
0	2	1	71	0	1	1	43	3
1	4	8	85	0	1	1	45	1
0	3	3	65	0	0	0	40	1
1	2	14	85	0	1	0	33	1
0	2	4	73	1	0	1	40	2
0	2	4	67	1	0	0	32	1
0	2	2	91	1	0	0	15	1
1	3	0	72	0	0	1	32	2
1	3	7	79	1	0	0	15	2
1	5	4	84	0	0	1	15	1
1	5	15	93	1	0	0	15	2
1	4	2	89	1	1	0	37	3
0	2	5	85	1	0	1	20	2
1	2	7	75	1	0	0	20	3
0	3	6	74	0	1	1	21	1
0	3	0	71	1	1	1	39	0
1	3	11	76	1	1	0	10	3
1	3	2	73	0	1	0	33	1
1	3	3	69	1	1	0	32	1
1	3	5	80	1	0	0	10	3
1	1	3	82	0	1	0	15	2
1	2	2	76	1	1	0	13	3
0	1	2	85	1	0	0	45	1
1	1	15	65	0	0	0	49	2
1	3	9	81	0	1	0	41	1
0	3	2	80	0	1	0	22	3
1	3	1	80	0	0	0	16	2
1	2	8	85	0	1	0	40	1
0	4	1	81	1	0	0	30	0
1	1	4	76	0	1	0	31	2
1	3	7	85	1	0	0	40	1
1	2	8	79	1	0	1	25	1
0	2	2	85	1	0	0	32	1
0	3	2	75	1	0	0	35	1
0	2	4	80	0	0	0	27	1
1	1	18	80	1	0	0	28	1
1	1	14	70	1	0	0	25	2
0	4	7	74	1	0	1	50	1
1	2	9	86	0	1	1	41	1
1	3	8	85	1	0	0	22	2
1	1	11	80	1	0	1	34	2
0	2	6	82	1	0	0	22	2
1	4	3	91	1	0	1	42	0
1	3	9	86	0	1	1	39	2
1	2	6	77	1	1	0	30	2
1	4	7	72	1	0	0	45	3
1	3	3	71	0	0	1	21	2
1	2	5	75	0	0	0	49	4
1	1	11	87	1	0	0	27	6
0	1	15	77	1	0	0	55	1
0	4	3	77	1	1	0	34	0
1	3	3	69	1	0	1	20	1
1	4	2	74	1	1	1	36	1
1	1	6	92	1	0	0	48	2
1	2	4	82	1	1	0	63	4
0	3	0	78	1	0	0	14	3
1	2	10	68	0	1	1	37	1
0	5	0	85	0	1	1	33	1
0	4	0	73	1	0	0	14	1
0	3	0	76	1	0	1	20	2
1	3	1	73	0	1	0	33	1
1	1	5	79	1	0	0	33	3
1	2	1	70	1	0	0	40	2
0	1	3	70	1	0	0	18	1
1	2	4	70	1	0	0	40	1
1	2	8	81	1	0	0	34	2
1	4	1	75	1	0	1	42	1
0	4	1	73	1	0	1	50	1
1	1	10	84	1	0	0	27	2
1	1	5	82	1	0	0	47	3
1	4	5	71	0	1	1	22	1
1	2	8	79	1	0	1	25	1
1	3	6	79	1	1	1	22	3
0	2	6	80	1	0	0	18	3
0	2	6	85	1	0	1	32	0
0	4	1	71	0	0	0	26	1
1	3	7	84	0	1	1	20	1
0	3	8	77	1	0	0	36	2
1	3	6	81	1	0	0	63	4
0	1	0	85	1	1	1	42	1
0	5	1	94	1	0	0	16	2
0	2	6	74	1	1	1	31	3
0	3	3	74	1	0	1	50	3
1	4	3	81	0	0	0	34	2
0	5	1	70	1	0	1	40	0
1	3	4	81	1	0	0	37	3
1	3	7	87	1	1	0	15	1
1	3	9	75	1	0	0	25	0
1	2	8	84	1	0	0	34	3
1	2	13	87	1	0	0	32	1
1	2	19	88	1	0	0	41	3
1	1	9	90	0	0	1	35	1
1	1	5	83	1	0	0	30	3
1	3	0	75	0	1	0	34	2
1	3	9	80	0	0	1	40	2
0	3	6	72	1	0	0	34	2
1	2	10	83	0	1	1	29	1
1	2	7	70	0	1	1	22	1
0	2	6	85	1	0	0	29	1
0	3	2	79	1	0	0	20	2
0	3	4	78	1	0	1	43	3
1	2	9	74	1	0	0	30	2
1	3	3	79	1	1	0	29	0
0	3	6	78	1	0	0	43	0
1	4	2	79	1	0	0	23	1
0	2	4	76	1	1	1	50	1
0	3	4	76	1	0	0	30	1
1	1	3	81	1	0	0	40	3
1	2	7	88	1	0	0	37	3
1	3	1	66	1	0	1	27	0
0	4	1	74	0	1	1	47	0
0	3	6	69	1	1	0	31	1
0	5	1	80	1	1	1	23	2
0	2	4	82	1	0	0	36	2
0	1	24	70	1	0	0	26	4
0	1	2	76	1	1	1	43	0
1	1	7	80	1	0	0	23	2
1	5	1	79	0	1	1	37	3
0	5	1	80	1	0	1	20	2
1	2	11	78	1	1	1	13	0
0	3	1	73	1	0	1	12	3
1	4	5	81	1	0	0	43	4
0	2	8	83	0	0	1	43	2
0	4	5	87	1	0	0	18	2
1	1	10	78	1	1	1	28	1
0	4	2	72	0	0	1	24	2
0	3	7	88	1	0	0	40	1
0	2	8	82	1	1	1	50	1
1	1	23	94	0	1	1	34	4
1	5	1	81	1	1	1	39	2
1	2	9	79	0	1	1	28	1
1	1	4	87	1	0	0	42	0
0	4	0	79	1	0	1	51	1
1	4	6	84	1	0	1	31	1
0	2	3	76	1	1	1	50	2
1	3	6	68	1	1	1	25	1
0	1	2	85	1	0	0	19	3
0	2	8	90	1	1	1	35	1
0	2	5	76	1	1	0	28	0
0	4	14	84	1	0	0	15	0
0	5	1	86	1	0	0	40	1
1	2	10	82	1	0	0	21	4
1	2	4	88	0	0	1	50	1
0	3	5	74	1	1	0	30	4
0	4	2	69	1	1	0	40	2
0	4	4	79	1	0	0	26	1
1	3	2	74	1	1	1	35	0
1	5	3	84	1	1	0	25	1
1	1	22	83	0	1	0	30	2
1	4	2	80	1	1	0	14	3
1	2	8	85	1	0	0	23	3
0	4	3	76	1	0	0	12	2
1	2	0	81	0	1	1	38	0
1	2	8	67	1	1	1	40	1
1	2	16	82	0	0	0	25	1
1	1	10	78	1	0	0	48	7
0	5	2	70	1	1	1	23	1
0	1	5	84	0	0	0	36	1
1	2	16	84	1	1	0	13	1
1	1	12	68	1	0	0	38	3
1	1	2	82	1	0	0	30	2
1	1	4	68	1	1	1	33	0
1	2	8	86	1	0	0	27	2
0	4	0	73	1	1	0	15	2
0	3	4	85	0	0	0	31	0
0	5	7	82	0	1	0	35	1
0	2	6	72	1	1	0	40	0
1	2	5	84	0	0	1	35	3
1	2	2	77	1	0	1	40	1
0	3	2	88	0	1	1	15	0
1	2	3	76	1	0	0	15	3
